# Supplementary material for: Sociodemographic Associations and COVID-19 Symptoms Following One Year of Molecular Screening for SARS-CoV-2 Among Healthcare Workers
Source: Viruses. 2025 Dec 16;17(12):1622. doi: 10.3390/v17121622 (PMC12737519; doi:10.3390/v17121622)
Supplement: Supplementary file 1 [file viruses-17-01622-s001.zip]

Archive with 1 entries (1 files):
- viruses-3927693-supplementary.pdf
